# Supplementary material for: Enhanced Detection of Viable Escherichia coli O157:H7 in Romaine Lettuce Wash Water Using On-Filter Propidium Monoazide-Quantitative PCR
Source: Microorganisms. 2024 Dec 27;13(1):34. doi: 10.3390/microorganisms13010034 (PMC11767674; doi:10.3390/microorganisms13010034)
Supplement: Supplementary file 1 [file microorganisms-13-00034-s001.zip]

Archive with 1 entries (1 files):
- microorganisms-3392516-supplementary.pdf
